# Supplementary material for: Results of a Clinical Trial Showing Changes to the Faecal Microbiome in Racing Thoroughbreds after Feeding a Nutritional Supplement
Source: Vet Sci. 2022 Dec 30;10(1):27. doi: 10.3390/vetsci10010027 (PMC9861731; doi:10.3390/vetsci10010027)
Supplement: Supplementary file 1 [file vetsci-10-00027-s001.zip]

Archive with 1 entries (1 files):
- vetsci-2017258-supplementary.pdf
